# Supplementary material for: Environment-Sensitive Fluorescence of 7-Nitrobenz-2-oxa-1,3-diazol-4-yl (NBD)-Labeled Ligands for Serotonin Receptors
Source: Molecules. 2021 Jun 24;26(13):3848. doi: 10.3390/molecules26133848 (PMC8270269; doi:10.3390/molecules26133848)
Supplement: Supplementary file 1 [file molecules-26-03848-s001.zip]

Archive with 1 entries (1 files):
- molecules-1210502-supplementary.pdf
